# Supplementary material for: Ultra-Low Frequency TENS as an Adjunctive Therapy for Pain Management in Non-Surgical Periodontal Treatment: A Pilot Study
Source: Dent J (Basel). 2025 Apr 9;13(4):161. doi: 10.3390/dj13040161 (PMC12026140; doi:10.3390/dj13040161)
Supplement: Supplementary file 1 [file dentistry-13-00161-s001.zip]

Archive with 1 entries (1 files):
- dentistry-3537933-supplementary.pdf
